# Supplementary material for: De novo transcriptome analysis of somatic embryogenesis induced by plant hormones combined with adenosine 5-monophosphate and nicotinamide adenine dinucleotide molecules in Aspilia africana (Pers.) C.D.Adams
Source: J Genet Eng Biotechnol. 2026 Mar 27;24(2):100687. doi: 10.1016/j.jgeb.2026.100687 (PMC13054418; doi:10.1016/j.jgeb.2026.100687)
Supplement: Supplementary Data 1 [file mmc1.xlsx]

## Sheet: Table S1 qRT-PCR Primers
Supplementary material 1. List of primers used to perform qRT-PCR
Gene ID	Gene name	Description		Primer sequence (from 5' to 3')
EBG_DN6689_c0_g1	FLA4	Fasciclin-like arabinogalactan protein 4	Forward	CGGCAAGCTTATCACCACTC
			Reverse	CGGTGTAGATGCTGACGTTG
EBG_DN8850_c0_g2	FLA7	Fasciclin-like arabinogalactan protein 7	Forward	TGCCGCATTACTACTCGCTA
			Reverse	ACTGCTGCTGACTACTGTGT
EBG_DN4972_c0_g1	FLA17	Fasciclin-like arabinogalactan protein 17	Forward	CGCTCCAGACGCTTTTACTC
			Reverse	ATTAACACGCACAACCTCCG
EBG_DN706_c2_g2	HSP17.3-B	17.3 kDa class I heat shock protein	Forward	TCGATCATCCCCAGCTTGTT
			Reverse	GGAAGATCGGCCTTGAACAC
EBG_DN2606_c0_g1	HSP17.9	17.9 kDa class II heat shock protein	Forward	GACATGCCGGGAGTGAAATC
			Reverse	AAGCACTCCGTCTTGACAGA
EBG_DN40092_c0_g4	ERF12	Ethylene-responsive transcription factor 12	Forward	AACGCGTGTCTGGTTAGGTA
			Reverse	AATTGCCCACCACCATTCAC
EBG_DN945_c1_g2	ERF011	Ethylene-responsive transcription factor ERF011	Forward	GTCGGCTCGGCTTAATTTCC
			Reverse	AGACCCGACCCGAAATTTCT
EBG_DN2545_c0_g1	ERF2	Ethylene-responsive transcription factor 2	Forward	CATGGCCGAAGTAGCAAACA
			Reverse	CTTGTCCGGGTTCCTCATCT
