# Supplementary material for: De novo transcriptome analysis of somatic embryogenesis induced by plant hormones combined with adenosine 5-monophosphate and nicotinamide adenine dinucleotide molecules in Aspilia africana (Pers.) C.D.Adams
Source: J Genet Eng Biotechnol. 2026 Mar 27;24(2):100687. doi: 10.1016/j.jgeb.2026.100687 (PMC13054418; doi:10.1016/j.jgeb.2026.100687)
Supplement: Supplementary Data 2 [file mmc2.xlsx]

## Sheet: Table S2
Supplementary Table 2: Expression of somatic embryogenesis related genes in non-embryonic leaf (NEL), globular embryo formed leaf (GEL), and cotyledonary embryo formed leaf (CEL) in Aspilia africana based on results of RNA-Seq
			GEL vs NEL		CEL vs NEL		CEL vs GEL
	Related genes	No. of unigenes	Up-regulated	Down-regulated	Up-regulated	Down-regulated	Up-regulated	Down-regulated
	Cdc2	8	0	0	0	0	0	0
	AGP	12	1	0	1	0	0	0
	FLA	18	2	0	1	0	0	0
	GH3	17	0	0	0	0	0	0
	PIN	20	0	0	0	0	0	0
	Aux	7	0	0	0	0	0	0
	IAA	16	0	1	0	0	0	0
	ARF	46	0	1	0	0	0	0
	SAUR	28	0	0	0	0	0	0
	HSP	80	2	0	5	1	0	0
	LEA	2	2	0	2	0	0	0
	ECP	2	0	0	0	0	0	0
	SERK	7	1	0	1	0	0	0
	CaM	21	0	0	0	0	0	0
	LEC	70	1	0	1	0	0	0
	FU3	1	0	0	0	0	0	0
	AP2	67	5	1	5	0	0	0
	AIL	3	0	0	0	0	0	0
	ERF	101	3	0	1	0	0	0
	WOX	3	0	0	0	0	0	0
	MADs (AGL15)	5	0	0	0	0	0	0
	CBF	1	0	0	0	0	0	0
	DREB	13	0	0	0	1	0	0
	GLP	8	1	0	1	0	0	0
	GST	25	2	0	2	0	0	0
	WUS	1	0	0	0	0	0	0
	CLV	7	0	0	0	0	0	0
	AOX1	1	0	0	0	0	0	0
	LAX	6	0	0	0	0	0	0
	ARR	13	1	0	1	0	0	0
	TOTAL	609
